# Supplementary material for: Real-Time Feeding Behavior Monitoring by Electrical Penetration Graph Rapidly Reveals Host Plant Susceptibility to Crapemyrtle Bark Scale (Hemiptera: Eriococcidae)
Source: Insects. 2022 May 25;13(6):495. doi: 10.3390/insects13060495 (PMC9224517; doi:10.3390/insects13060495)
Supplement: Supplementary file 1 [file insects-13-00495-s001.zip]

Archive with 1 entries (1 files):
- insects-1715817-supplementary.pdf
